# Supplementary material for: Intranasal Delivery of miR133b in a NEO100-Based Formulation Induces a Healing Response in Spinal Cord-Injured Mice
Source: Cells. 2023 Mar 18;12(6):931. doi: 10.3390/cells12060931 (PMC10047048; doi:10.3390/cells12060931)
Supplement: Supplementary file 1 [file cells-12-00931-s001.zip]

Archive with 1 entries (1 files):
- cells-2147886-supplementary.pdf
